# Supplementary material for: Porosity Tunable Poly(Lactic Acid)-Based Composite Gel Polymer Electrolyte with High Electrolyte Uptake for Quasi-Solid-State Supercapacitors
Source: Polymers (Basel). 2022 May 4;14(9):1881. doi: 10.3390/polym14091881 (PMC9105037; doi:10.3390/polym14091881)
Supplement: Supplementary file 1 [file polymers-14-01881-s001.zip]

Archive with 1 entries (1 files):
- polymers-1706239-supplementary.pdf
